# Supplementary material for: Denervation Drives YAP/TAZ Activation in Muscular Fibro/Adipogenic Progenitors
Source: Int J Mol Sci. 2023 Mar 15;24(6):5585. doi: 10.3390/ijms24065585 (PMC10059792; doi:10.3390/ijms24065585)
Supplement: Supplementary file 1 [file ijms-24-05585-s001.zip]

Archive with 1 entries (1 files):
- ijms-2229932-supplementary.pdf
